# Supplementary material for: Effect of a Novel E3 Probiotics Formula on the Gut Microbiome in Atopic Dermatitis Patients: A Pilot Study
Source: Biomedicines. 2022 Nov 11;10(11):2904. doi: 10.3390/biomedicines10112904 (PMC9687608; doi:10.3390/biomedicines10112904)
Supplement: Supplementary file 1 [file biomedicines-10-02904-s001.zip]

Archive with 9 entries (9 files):
- FigureS1.pdf
- FigureS2.pdf
- FigureS3.pdf
- FigureS4.pdf
- FigureS5.pdf
- TableS1.pdf
- TableS2.pdf
- TableS3.pdf
- TableS4.pdf
